# Supplementary material for: 3D tracking of single nanoparticles and quantum dots in living cells by out-of-focus imaging with diffraction pattern recognition
Source: Sci Rep. 2015 Nov 3;5:16088. doi: 10.1038/srep16088 (PMC4630642; doi:10.1038/srep16088)
Supplement: Supplementary Information [file srep16088-s5.zip]

Archive with 41 entries (38 files):
- PROOF/
- PROOF/.DS_Store
- __MACOSX/
- __MACOSX/PROOF/
- __MACOSX/PROOF/._.DS_Store
- PROOF/changeframe.m
- __MACOSX/PROOF/._changeframe.m
- PROOF/chiquadro2norm3d1pk.m
- PROOF/chiquadro2norm3d3pk.m
- PROOF/chiquadro2norm3d4pk.m
- __MACOSX/PROOF/._chiquadro2norm3d4pk.m
- PROOF/chiquadro2norm3d5pk.m
- PROOF/chiquadro2norm3d6pk.m
- __MACOSX/PROOF/._chiquadro2norm3d6pk.m
- PROOF/chiquadro2norm3d7pk.m
- PROOF/chiquadro2norm3d8pk.m
- __MACOSX/PROOF/._chiquadro2norm3d8pk.m
- PROOF/chiquadro2norm3d9pk.m
- PROOF/gertrude1pk.m
- PROOF/gertrude3pk.m
- __MACOSX/PROOF/._gertrude3pk.m
- PROOF/gertrude4pk.m
- __MACOSX/PROOF/._gertrude4pk.m
- PROOF/gertrude5pk.m
- __MACOSX/PROOF/._gertrude5pk.m
- PROOF/gertrude6pk.m
- __MACOSX/PROOF/._gertrude6pk.m
- PROOF/gertrude7pk.m
- PROOF/gertrude8pk.m
- __MACOSX/PROOF/._gertrude8pk.m
- PROOF/gertrude9pk.m
- PROOF/maxintensity.m
- __MACOSX/PROOF/._maxintensity.m
- PROOF/PROOF.m
- __MACOSX/PROOF/._PROOF.m
- PROOF/PROOFConfig.txt
- __MACOSX/PROOF/._PROOFConfig.txt
- PROOF/PROOFRevisionHistory.txt
- __MACOSX/PROOF/._PROOFRevisionHistory.txt
- PROOF/pushbuttons.m
- __MACOSX/PROOF/._pushbuttons.m
