# Supplementary material for: 3D tracking of single nanoparticles and quantum dots in living cells by out-of-focus imaging with diffraction pattern recognition
Source: Sci Rep. 2015 Nov 3;5:16088. doi: 10.1038/srep16088 (PMC4630642; doi:10.1038/srep16088)
Supplement: Supplementary Information [file srep16088-s5.zip › PROOF/changeframe.m]

% create a slider to change frame and an indicator

frame = round(get(frameN,'Value'));
set(H,'CData',a(:,:,frame));
framedisp = uicontrol(f2,'Style','text','String',num2str(frame),'Position', [80 180 40 20]);
