# Supplementary material for: 3D tracking of single nanoparticles and quantum dots in living cells by out-of-focus imaging with diffraction pattern recognition
Source: Sci Rep. 2015 Nov 3;5:16088. doi: 10.1038/srep16088 (PMC4630642; doi:10.1038/srep16088)
Supplement: Supplementary Information [file srep16088-s5.zip › PROOF/chiquadro2norm3d4pk.m]

function chi = chiquadro2norm3d4pk(a,n,m,M);
x0=a(1);
y0=a(2);
P0=a(3);
P3=a(4);
P4=a(5);
R0=a(6);
P5=a(7);
P6=a(8);
R1=a(9);

G = gertrude4pk(n,m,x0,y0,P0,P3,P4,R0,P5,P6,R1);
H = ((M-G).^2)./G;
chi0=sum(H,1);
chi=sum(chi0,2);
