# Supplementary material for: 3D tracking of single nanoparticles and quantum dots in living cells by out-of-focus imaging with diffraction pattern recognition
Source: Sci Rep. 2015 Nov 3;5:16088. doi: 10.1038/srep16088 (PMC4630642; doi:10.1038/srep16088)
Supplement: Supplementary Information [file srep16088-s5.zip › PROOF/gertrude8pk.m]

function G1 = gertrude8pk(x,y,x0,y0,P0,P3,P4,R0,P5,P6,R1,P7,P8,R2,P9,P10,R3);
G1=zeros(length(x),length(y));
G1 = P0 + P3 * exp(-P4*(((x-x0).^2 + (y-y0).^2).^0.5-R0).^2)+P5 * exp(-P6*(((x-x0).^2 + (y-y0).^2).^0.5-R1).^2)+P7 * exp(-P8*(((x-x0).^2 + (y-y0).^2).^0.5-R2).^2)+P9 * exp(-P10*(((x-x0).^2 + (y-y0).^2).^0.5-R3).^2);
