# Supplementary material for: 3D tracking of single nanoparticles and quantum dots in living cells by out-of-focus imaging with diffraction pattern recognition
Source: Sci Rep. 2015 Nov 3;5:16088. doi: 10.1038/srep16088 (PMC4630642; doi:10.1038/srep16088)
Supplement: Supplementary Information [file srep16088-s5.zip › PROOF/maxintensity.m]

% change max and min intensity values in the image

imin = get(minI,'Value');
imax = get(maxI,'Value');
set(Haxes,'CLim',[imin imax]);
