# Supplementary material for: 3D tracking of single nanoparticles and quantum dots in living cells by out-of-focus imaging with diffraction pattern recognition
Source: Sci Rep. 2015 Nov 3;5:16088. doi: 10.1038/srep16088 (PMC4630642; doi:10.1038/srep16088)
Supplement: Supplementary Information [file srep16088-s5.zip › PROOF/PROOF.m]

% Pattern-Recognition Out-of-focus (PROOF) imaging Software, v1.0
% 

close ALL                                   % close all windows
clear ALL                                   % clear all variables

% open movie
% ----------
[filename, currdir] = uigetfile('*.tif','Open movie to be analysed');       % open dialog
if currdir == 0                             % terminate program if "cancel" button is pressed
    return
end
cd(currdir);                                % change current directory
info = imfinfo(filename,'Tiff');            % extract info from the Tiff file
Xdim = info(1,:).Height;                    % X dimension
Ydim = info(1,:).Width;                     % Y dimension
Nframes = length(info);                     % number of frames
a = zeros(Xdim,Ydim,Nframes);               % initialize frames matrix "a"
for i = 1:Nframes
    a(:,:,i) = imread(filename,'Index',i);  % read data
end
s = size(a);

% open Image Viewer - f1 is the handle to the figure
% --------------------------------------------------
f1 = figure('Name','PROOF - Image Viewer','NumberTitle','off','Position',[20 300 500 500]);       
colormap(gray);                             % set colormap to grayscale                   
H = imagesc(a(:,:,1));                      % plot image of first frame - H is the handle to the image
set(H,'EraseMode','none');                  % set not to erase image, for faster refresh of images
Haxes = gca;                                % Haxes is the handle to the image axes

% draw Control Panel - f2 is the handle to the figure
% --------------------------------------------------
f2 = figure('Name','PROOF - Control Panel','NumberTitle','off','Position',[575 300 300 360]);
% draw sliders and buttons on Control Panel
maxI = uicontrol(f2,'Style', 'slider','Position',[20 320 100 20],'Min',0,'Max',65535,'Value',65535,'SliderStep',[0.01 0.10],'Callback','maxintensity');
minI = uicontrol(f2,'Style', 'slider','Position',[20 280 100 20],'Min',0,'Max',65535,'Value',0,'SliderStep',[0.01 0.10],'Callback','maxintensity');
frameN = uicontrol(f2,'Style', 'slider','Position',[20 200 100 20],'Min',1,'Max',Nframes,'Value',1,'SliderStep',[1/Nframes 0.10],'Callback','changeframe');
push1 = uicontrol(f2,'Style', 'togglebutton','Position',[150 280 140 40],'String','1: select ROI','Callback','pushbuttons');
push2 = uicontrol(f2,'Style', 'togglebutton','Position',[150 230 140 40],'String','2: PROOF','Callback','pushbuttons');
push3 = uicontrol(f2,'Style', 'checkbox','Position',[160 160 120 40],'String','display on','Value',1);
push4 = uicontrol(f2,'Style', 'checkbox','Position',[160 190 120 40],'String','allow central hole');
push7 = uicontrol(f2,'Style', 'checkbox','Position',[160 130 120 40],'String','manual PSF center');
push5 = uicontrol(f2,'Style', 'togglebutton','Position',[170 50 100 20],'String','Abort PROOF');
push6 = uicontrol(f2,'Style', 'togglebutton','Position',[170 20 100 20],'String','QUIT','Callback','pushbuttons');
frame1 = uicontrol(f2,'Style', 'edit','Position',[20 140 40 20],'String','1');
framelast = uicontrol(f2,'Style', 'edit','Position',[80 140 40 20],'String',num2str(Nframes));
displ = uicontrol(f2,'Style', 'edit','Position',[50 90 40 20],'String','0');
pausa = uicontrol(f2,'Style', 'edit','Position',[50 40 40 20],'String','0.01');
uicontrol(f2,'Style','text','String','threshold','Position', [190 90 100 30]);
threshold = uicontrol(f2,'Style', 'edit','Position',[170 105 40 20],'String','0');
uicontrol(f2,'Style','text','String','max intensity','Position', [20 300 100 20]);
uicontrol(f2,'Style','text','String','min intensity','Position', [20 260 100 20]);
uicontrol(f2,'Style','text','String','frame','Position', [20 180 80 20]);
uicontrol(f2,'Style','text','String','1st frame / last frame','Position', [20 120 100 20]);
uicontrol(f2,'Style','text','String','displacement between frames (nm)','Position', [20 60 100 30]);
uicontrol(f2,'Style','text','String','pause between frames (s)','Position', [20 10 100 30]);
framedisp = uicontrol(f2,'Style','text','String','1','Position', [80 180 40 20]);

xdim = 40;                          % initial ROI dimensions
ydim = 40;
xold = round(Xdim/2 - xdim/2);      % initial ROI corner position
yold = round(Ydim/2 - ydim/2);

% start main cycle
% ----------------
cycle = 1;                              % "cycle" is always set to "1", the main cycle never stops
cyclenum = 0;                           % cycle number
while cycle == 1
    cyclenum = cyclenum + 1;
    
    % wait for user to adjust contrast, select frame range, zoom, etc.
    % the execution proceeds when button "1:Select ROI" (push1) is pressed
    % --------------------------------------------------------------------
    while get(push1,'Value') == 0 && get(push2,'Value') == 0
        uiwait(f2)                      % wait for button push1,2 or 6 to be pressed
        if get(push2,'Value') == 1      % check if user pushed button 2
            if cyclenum == 1            % first cycle
                set(push2,'Value',0);       % in case, restore button 2 to unpressed (ROI must be 
                                            % selected before PROOF) 
            end
        end
        if get(push6,'Value') == 1      % check for Quit button
            set(push6,'Value',0);       % in case, restore button 6 to not pushed
            close all                   % close all windows
            return                      % terminate program
        end
    end

    % draw ROI
    % --------
    figure(f1)                          % select Image Viewer window
    if cyclenum == 1
        H1 = rectangle('Position', [xold-0.5,yold-0.5,xdim,ydim],'EdgeColor','white'); 
        % the first cycle, draw white ROI rectangle in the image center
    end
    
    % Select ROI : LMB = left-up corner, RMB = right-low corner, MMB = PSF centre
    % ---------------------------------------------------------------------------
    while get(push1,'Value') == 1       % the execution proceeds until button "1:Select ROI" 
                                        % (push1) is pressed
        figure(f1)
        stoppola = 0;                   % when "stoppola" is set to "1", the "Select ROI" cycle stops
        while stoppola == 0                 
            if get(push6,'Value') == 1  % check Quit button
                set(push6,'Value',0);   % in case, restore button 6 to not pushed
                close all               % close all windows
                return                  % terminate program
            end
            [x,y,button] = ginput(1);   % wait for mouse or trackpad input
                                        % x,y are coordinates of the mouse pointer when a button was pressed
            if button == 1              % left click
                x = floor(x)+0.5;       % ROI left border               
                y = floor(y)+0.5;       % ROI top border 
                set(H1,'Position', [x,y,xdim,ydim]);    % draw a rectangle with top-left corner at
                                                        % pointer position
            elseif button == 3          % right click
                pos = get(H1,'Position');               % get position of the rectangle top-left corner
                xold = pos(1)+0.5;      % x pixel left ROI
                yold = pos(2)+0.5;      % y pixel top ROI
                x = floor(x)+0.5;       % ROI right border               
                y = floor(y)+0.5;       % ROI bottom border 
                xdim = abs(x-pos(1));                   % set ROI dimensions
                xdim = 1 + 2*floor(xdim/2);             % convert xdim to the nearest upper odd number
                                                        % this is necessary to have the ROI
                                                        % center in the middle of a pixel
                ydim = xdim;                            % set square ROI                 
                set(H1,'Position', [xold-0.5,yold-0.5,xdim,ydim]);
            elseif button == 2          % middle click (or shift-left click)
                xold = round(x) - xdim/2 + 0.5;         % move ROI corner based on center position
                yold = round(y) - ydim/2 + 0.5;
                set(H1,'Position', [xold-0.5,yold-0.5,xdim,ydim]);
                stoppola = 1;                           % stop Select ROI cycle                          
                set(push1,'Value',0);                   % set button 1 unpressed
            end
        end 
        uiwait(f2)                      % wait for button2 (start PROOF), button1 (Select ROI again),
                                        % or button6 (Quit) to be pressed
        if get(push6,'Value') == 1      % check for quit
            close all                   
            return
        end
    end
    
    % open configuration file
    % -----------------------
    fid=fopen('PROOFConfig.txt','r');
    cfg = fscanf(fid,'%f %*s\n %f %*s\n %u %*s\n %u %*s\n %*s\n %f %*s\n %*s\n %f %*s\n %f %*s\n %*s\n %f %*s\n %f %*s\n %f %*s\n %*s\n %f %*s\n %f %*s\n %f %*s\n %f %*s\n %*s\n %f %*s\n %f %*s\n %f %*s\n %f %*s\n %f');
    fclose(fid);
    pixel = cfg(1);                              % nm/pixel camera calibration
    
    % Set variables and data range for analysis
    % -----------------------------------------
    inizio = str2num(get(frame1,'String'));             % first frame to be analysed
    frame = str2num(get(framelast,'String'));           % last frame
    B = a(yold:yold+ydim-1,xold:xold+xdim-1,inizio);    % ROI matrix
    grand = size(B');                                   % ROI dimensions
    x = [1:grand(1)];                                   % x matrix
    y = [1:grand(2)];                                   % y matrix
    n = zeros(length(y),length(x));     % "n" and "m" matrixes are used to define x-y axes for
    m = n;                              % the bidimensional PSF functions used for fitting    
    for ii = 1:length(y)                % "n" contains the column number in each row 
        n(ii,:) = x;
    end
    for ii = 1:length(x)
        m(:,ii) = y';                   % "m" contains the row number in each column 
    end      
    aout = zeros(frame,18);             % initializes variables
    pks = zeros(frame,9);
    locs = zeros(frame,9);
    meanint = zeros(frame,1);
    slide = str2num(get(displ,'String'));   % max nm the probe can move between consecutive frames;
    slide = round(slide/pixel);             % converted in pixels
    thr = str2num(get(threshold,'String')); % threshold intensity below which it does not analyse data
                                            % useful for blinking probes
    warning off 
    
    % PROOF cycle
    % -----------
    for i = inizio:frame
        if get(push6,'Value') == 1          % check for Quit button
            set(push6,'Value',0);           % in case, restore button 6 to unpressed
            close all                       % close all windows
            return                          % terminate program
        end
        if get(push5,'Value') == 1;         % check for Abort PROOF button
            set(push5,'Value',0);           % in case, restore button 5 to unpressed
            break                           % terminate PROOF cycle
        end
        set(framedisp,'String',num2str(i)); % set frame number on the control panel to the actual
                                            % frame that is analysed
        pause(str2num(get(pausa,'String')));% pause between frames as set in the control panel
        manualROI = get(push7,'Value');     % read checkbox "manual PSF center" in the control panel
        centralhole = get(push4,'Value');   % read checkbox "allow central hole" in the control panel
        B = a(yold:yold+ydim-1,xold:xold+xdim-1,i);             % ROI matrix
        meanint(i) = mean(mean(B));                             % mean intensity inside ROI
       
        if meanint(i) >= thr    % if the mean intensity inside ROI is below a user-defined value
                                % does not fit and proceeds to next frame.
                                % Useful for blinking probes
        
            % every frame redefine ROI center either manually or automatically on max intensity or centroid
            % ---------------------------------------------------------------------------------------------
            figure(f1)
            H = imagesc(a(:,:,i));                      % plot image of frame i
            B = a(yold-slide:yold+ydim+slide-1,xold-slide:xold+xdim+slide-1,i);     
                                                        % enlarge ROI to be sure to include the
                                                        % PSF that moved from previous frame 
            [maxval, maxind] = max(B);                  % find max intensity value (maxint)
            [maxint, Xmax] = max(maxval);               % and maxint coordinates (Xmax,Ymax)
            Ymax = maxind(Xmax);  
            if centralhole == 1                         % in case there is a central hole use centroid in place of maxint                        
                [ny,nx] = size(B);                      % find centroid (Xmax,Ymax)
                [px,py] = meshgrid(1:nx,1:ny);
                sz = sum(B(:));
                Xmax = round(sum(sum(double(B).*px))/sz);
                Ymax = round(sum(sum(double(B).*py))/sz);
            end
            yold = Ymax-slide + yold-1 - ydim/2 + 0.5;  % re-define ROI centered in Xmax,Ymax
            xold = Xmax-slide + xold-1 - xdim/2 + 0.5;
            H1 = rectangle('Position', [xold-0.5,yold-0.5,xdim,ydim],'EdgeColor','white');  % draw ROI
            if manualROI == 1                           % if checkbox "manual PSF center" is checked
                figure(f1)
                [x,y,button] = ginput(1);               % wait for mouse input
                if button == 32 || button == 2          % if space bar or middle mouse button is pressed, takes 
                                                        % pointer coordinates as new center
                    xold = round(x) - xdim/2 + 0.5;     % move ROI corner based on center position
                    yold = round(y) - ydim/2 + 0.5;
                    set(H1,'Position', [xold-0.5,yold-0.5,xdim,ydim]);
                end
            end
          

            % define variables
            % ----------------
            bg = a (yold:yold+5, xold:xold+5, i);   % select a 5x5 pxls matrix in the ROI top-left corner
            bgmean = mean(mean(bg));                % take "bg" mean intensity as background signal
            bgstd = std(std(bg));                   % find the standard dev of the background signal
            deltaTeta = atan (2/xdim);              % angular increment to calculate PSF radial profile
            ycentre = round(ydim/2);                % central pixels in ROI
            xcentre = round(xdim/2);
            B = a(yold:yold+ydim-1,xold:xold+xdim-1,i); % restore user defined ROI dimensions
            clear Bteta

                % define PSF radial profile
                % -------------------------
                deltaTeta = deltaTeta * (180/pi);               % convert deltaTeta to degrees
                iii = 1;                                        % index variable       
                for Teta = 0:deltaTeta:180                      % angle along which radial profile is evaluated
                    Brot = imrotate(B,-Teta,'nearest','crop');  % rotate ROI, mantain origianl ROI dimensions,
                                                                % crop centered image

        %           uncomment to draw rotated ROI in a new window and pause
        %           figure(100);      
        %           imagesc(Brot);                   
        %           pause

                    ics = [1:xdim];                             % x indices
                    ipsilon = ones(1,ydim)*ycentre;             % y indices
                    Bteta(iii,:) = diag(Brot(ics,ipsilon))';    % Bteta contains intensity profiles along
                                                                % radial direction. Each raw is the profile 
                                                                % at a different angle Teta 
                    iii = iii+1;
                end    
                diameter = mean(Bteta,1);                       % mean radial profile

                % find peaks
                % -----------
                [pks0,locs0] = findpeaks(double(diameter),'MINPEAKHEIGHT',bgmean+cfg(2),'MINPEAKDISTANCE',cfg(3),'NPEAKS',cfg(4));    
                                    % find peaks' height (pks0) and index (locs0)
                                    % peaks below bgmean+cfg(2) are not considered
                                    % cfg(3) is the minimum distance between peaks
                                    % cfg(4) is the maximum number of peaks
                                
                if get(push3,'Value') == 1;             % if display is on
                    if i == inizio                      % first frame
                        f3 = figure('Name','Radial Profile','NumberTitle','off','Position',[975 500 250 250]);
                                                        % define figure "Radial Profile"
                    else
                        figure(f3)                      % open figure "Radial Profile"
                    end
                    plot([1:length(diameter)],diameter,'b',locs0,pks0,'g'); 
                                                        % plot mean radial profile and peaks
                    figure(f1);                         % open figure "Image viewer"
                    npks = length(pks0);                % number of peaks
                    for iii = 1:npks                    % plot a small red rectangle on the image 
                                                        % in correspondance of the peaks
                        H4 = rectangle('Position',[locs0(iii)+xold-1-0.5,yold+ycentre-1-0.5,1,1],'EdgeColor','red');
                    end
                end

                if (npks ~= 1)&&(npks ~= 3)&&(npks ~= 5)&&(npks ~= 7)&&(npks ~= 9)&&(i ~= inizio)
                                                        % check number of peaks
                    if centralhole == 1                 % if 'allow central hole' is checked
                        if npks == 4 || npks == 6 || npks == 8
                            choice = questdlg([num2str(npks) 'peaks found'],'Central hole','Keep them','Take previous','Skip Frame','Skip Frame');
                            switch choice
                                case 'Keep them'
                                case 'Take previous'
                                    pks0 = pksold;                      % take peaks from previous frame
                                    locs0 = locsold;
                                    npks = length(pks0);                % number of peaks
                                case 'Skip Frame'
                                    npks = 0;
                            end
                        end
                    else
                        display (['Warning, frame ',num2str(i),': ',num2str(npks),' peaks detected, take ',num2str(length(pksold)),' peaks from previous frame'])
        %               pause
                        pks0 = pksold;                      % take peaks from previous frame
                        locs0 = locsold;
                        npks = length(pks0);                % number of peaks
                    end
                else
                    pksold = pks0;                      % record peaks for next frame
                    locsold = locs0;
                end

                % fit
                % ---
                switch npks
                    case 1                              % 1 peak (gaussian function, 2D FIONA)
                        P0 = bgmean;
                        P1 = pks0(1);
                        P2 = cfg(5);
                        a0 = double([xcentre,ycentre,P0,P1,P2]);            % starting guesses
                        options = optimset('MaxFunEvals',100000,'MaxIter',50000,'Display','off');   
                                                                            % fit options
                        [aout0,fval,flag] = fminsearch(@chiquadro2norm3d1pk,a0,options,n,m,double(B)); % fit
                        aout(i,:) = [aout0 0 0 0 0 0 0 0 0 0 0 0 0 fval];   % analysis output

                    case 3                              % 3 peaks (gaussian + 1 ring)
                        P0 = bgmean;
                        P1 = pks0(2);
                        P2 = cfg(6);
                        P3 = (pks0(1)+pks0(3))/2;
                        P4 = P2*cfg(7);
                        R0 = abs((locs0(3)-locs0(1))/2);
                        a0 = double([xcentre,ycentre,P0,P1,P2,P3,P4,R0]);   % starting guesses
                        options = optimset('MaxFunEvals',100000,'MaxIter',50000,'Display','off');
                                                                            % fit options
                        [aout0,fval,flag] = fminsearch(@chiquadro2norm3d3pk,a0,options,n,m,double(B)); % fit
                        aout(i,:) = [aout0 0 0 0 0 0 0 0 0 0 fval];         % analysis output
                        
                    case 4                              % 4 peaks (central hole + 2 rings)
                        P0 = bgmean;
                        P3 = (pks0(2)+pks0(3))/2;
                        P4 = cfg(8)*cfg(9);
                        R0 = abs((locs0(3)-locs0(2))/2);
                        P5 = (pks0(1)+pks0(4))/2;
                        P6 = cfg(8)*cfg(10);
                        R1 = abs((locs0(4)-locs0(1))/2);
                        a0 = double([xcentre,ycentre,P0,P3,P4,R0,P5,P6,R1]);  % starting guesses
                        options = optimset('TolFun',1e-2,'MaxFunEvals',100000,'MaxIter',20000,'Display','off');
                                                                                    % fit options
                        [aout0,fval,flag] = fminsearch(@chiquadro2norm3d4pk,a0,options,n,m,double(B)); % fit
                        aout(i,:) = [aout0(1:3) 0 0 aout0(4:9) 0 0 0 0 0 0 fval];   % analysis output

                    case 5                              % 5 peaks (gaussian + 2 rings)
                        P0 = bgmean;
                        P1 = pks0(3);
                        P2 = cfg(8);
                        P3 = (pks0(2)+pks0(4))/2;
                        P4 = P2*cfg(9);
                        R0 = abs((locs0(4)-locs0(2))/2);
                        P5 = (pks0(1)+pks0(5))/2;
                        P6 = P2*cfg(10);
                        R1 = abs((locs0(5)-locs0(1))/2);
                        a0 = double([xcentre,ycentre,P0,P1,P2,P3,P4,R0,P5,P6,R1]);  % starting guesses
                        options = optimset('TolFun',1e-2,'MaxFunEvals',100000,'MaxIter',20000,'Display','off');
                                                                                    % fit options
                        [aout0,fval,flag] = fminsearch(@chiquadro2norm3d5pk,a0,options,n,m,double(B)); % fit
                        aout(i,:) = [aout0 0 0 0 0 0 0 fval];                       % analysis output
                        
                    case 6                              % 6 peaks (central hole + 3 rings)
                        P0 = bgmean;
                        P3 = (pks0(3)+pks0(4))/2;
                        P4 = cfg(11)*cfg(12);
                        R0 = abs((locs0(4)-locs0(3))/2);
                        P5 = (pks0(2)+pks0(5))/2;
                        P6 = cfg(11)*cfg(13);
                        R1 = abs((locs0(5)-locs0(2))/2);
                        P7 = (pks0(1)+pks0(6))/2;
                        P8 = cfg(11)*cfg(14);
                        R2 = abs((locs0(6)-locs0(1))/2);
                        a0 = double([xcentre,ycentre,P0,P3,P4,R0,P5,P6,R1,P7,P8,R2]); % starting guesses
                        options = optimset('TolFun',1e-2,'MaxFunEvals',100000,'MaxIter',20000,'Display','off');
                                                                                            % fit options
                        [aout0,fval,flag] = fminsearch(@chiquadro2norm3d6pk,a0,options,n,m,double(B));  % fit
                        aout(i,:) = [aout0(1:3) 0 0 aout0(4:12) 0 0 0 fval];                                     % analysis output

                    case 7                              % 7 peaks (gaussian + 3 rings)
                        P0 = bgmean;
                        P1 = pks0(4);
                        P2 = cfg(11);
                        P3 = (pks0(3)+pks0(5))/2;
                        P4 = P2*cfg(12);
                        R0 = abs((locs0(5)-locs0(3))/2);
                        P5 = (pks0(2)+pks0(6))/2;
                        P6 = P2*cfg(13);
                        R1 = abs((locs0(6)-locs0(2))/2);
                        P7 = (pks0(1)+pks0(7))/2;
                        P8 = P2*cfg(14);
                        R2 = abs((locs0(7)-locs0(1))/2);
                        a0 = double([xcentre,ycentre,P0,P1,P2,P3,P4,R0,P5,P6,R1,P7,P8,R2]); % starting guesses
                        options = optimset('TolFun',1e-2,'MaxFunEvals',100000,'MaxIter',20000,'Display','off');
                                                                                            % fit options
                        [aout0,fval,flag] = fminsearch(@chiquadro2norm3d7pk,a0,options,n,m,double(B));  % fit
                        aout(i,:) = [aout0 0 0 0 fval];                                     % analysis output

                    case 8                              % 8 peaks (central hole + 4 rings)
                        P0 = bgmean;
                        P3 = (pks0(4)+pks0(5))/2;
                        P4 = cfg(15)*cfg(16);
                        R0 = abs((locs0(5)-locs0(4))/2);
                        P5 = (pks0(3)+pks0(6))/2;
                        P6 = cfg(15)*cfg(17);
                        R1 = abs((locs0(6)-locs0(3))/2);
                        P7 = (pks0(2)+pks0(7))/2;
                        P8 = cfg(15)*cfg(18);
                        R2 = abs((locs0(7)-locs0(2))/2);
                        P9 = (pks0(1)+pks0(8))/2;
                        P10 = cfg(15)*cfg(19);
                        R3 = abs((locs0(8)-locs0(1))/2);
                        a0 = double([xcentre,ycentre,P0,P3,P4,R0,P5,P6,R1,P7,P8,R2,P9,P10,R3]);
                                                                                % starting guesses
                        options = optimset('TolFun',1e-2,'MaxFunEvals',100000,'MaxIter',50000,'Display','off');
                                                                                % fit options
                        [aout0,fval,flag] = fminsearch(@chiquadro2norm3d8pk,a0,options,n,m,double(B));  % fit
                        aout(i,:) = [aout0(1:3) 0 0 aout0(4:15) fval];          % analysis output
                    
                    case 9                              % 9 peaks (gaussian + 4 rings)
                        P0 = bgmean;
                        P1 = pks0(5);
                        P2 = cfg(15);
                        P3 = (pks0(4)+pks0(6))/2;
                        P4 = P2*cfg(16);
                        R0 = abs((locs0(6)-locs0(4))/2);
                        P5 = (pks0(3)+pks0(7))/2;
                        P6 = P2*cfg(17);
                        R1 = abs((locs0(7)-locs0(3))/2);
                        P7 = (pks0(2)+pks0(8))/2;
                        P8 = P2*cfg(18);
                        R2 = abs((locs0(8)-locs0(2))/2);
                        P9 = (pks0(1)+pks0(9))/2;
                        P10 = P2*cfg(19);
                        R3 = abs((locs0(9)-locs0(1))/2);
                        a0 = double([xcentre,ycentre,P0,P1,P2,P3,P4,R0,P5,P6,R1,P7,P8,R2,P9,P10,R3]);
                                                                                % starting guesses
                        options = optimset('TolFun',1e-2,'MaxFunEvals',100000,'MaxIter',50000,'Display','off');
                                                                                % fit options
                        [aout0,fval,flag] = fminsearch(@chiquadro2norm3d9pk,a0,options,n,m,double(B));  % fit
                        aout(i,:) = [aout0 fval];                               % analysis output

                    otherwise 
                        display (['Error, frame ',num2str(i),': wrong number of peaks, skip frame'])
        %               pause
                end

                if flag == 0                    % check fit status
                    disp(['Error, frame ',num2str(i),': fit did not converge']);
                end

                % display fit
                % -----------
                if get(push3,'Value') == 1;
                    switch npks         % define best fit function
                        case 1
                            z = gertrude1pk(n,m,aout(i,1),aout(i,2),aout(i,3),aout(i,4),aout(i,5));
                        case 3
                            z = gertrude3pk(n,m,aout(i,1),aout(i,2),aout(i,3),aout(i,4),aout(i,5),aout(i,6),aout(i,7),aout(i,8));
                        case 4
                            z = gertrude4pk(n,m,aout(i,1),aout(i,2),aout(i,3),aout(i,6),aout(i,7),aout(i,8),aout(i,9),aout(i,10),aout(i,11));
                        case 5
                            z = gertrude5pk(n,m,aout(i,1),aout(i,2),aout(i,3),aout(i,4),aout(i,5),aout(i,6),aout(i,7),aout(i,8),aout(i,9),aout(i,10),aout(i,11));
                        case 6
                            z = gertrude6pk(n,m,aout(i,1),aout(i,2),aout(i,3),aout(i,6),aout(i,7),aout(i,8),aout(i,9),aout(i,10),aout(i,11),aout(i,12),aout(i,13),aout(i,14));
                        case 7
                            z = gertrude7pk(n,m,aout(i,1),aout(i,2),aout(i,3),aout(i,4),aout(i,5),aout(i,6),aout(i,7),aout(i,8),aout(i,9),aout(i,10),aout(i,11),aout(i,12),aout(i,13),aout(i,14));
                        case 8
                            z = gertrude8pk(n,m,aout(i,1),aout(i,2),aout(i,3),aout(i,6),aout(i,7),aout(i,8),aout(i,9),aout(i,10),aout(i,11),aout(i,12),aout(i,13),aout(i,14),aout(i,15),aout(i,16),aout(i,17));
                        case 9
                            z = gertrude9pk(n,m,aout(i,1),aout(i,2),aout(i,3),aout(i,4),aout(i,5),aout(i,6),aout(i,7),aout(i,8),aout(i,9),aout(i,10),aout(i,11),aout(i,12),aout(i,13),aout(i,14),aout(i,15),aout(i,16),aout(i,17));
                        otherwise
                            z = gertrude1pk(n,m,xcentre,ycentre,bgmean,0,0.1);
                    end         
                    if i == inizio              % first frame
                        f4 = figure('Name','PSF fit','NumberTitle','off','Position',[900 0 375 375]);
                                                % define figure "PSF fit"
                    else
                        figure(f4)              % open figure "PSF fit"
                    end
                    H2 = mesh(n,m,double(B));   % plot data
                    hold on;
                    H3 = mesh(n,m,z);           % plot best fit function
                    set(H2,'EdgeLighting','phong','FaceColor',[0 1 0],'FaceAlpha',0.8);
                    set(H3,'EdgeLighting','phong','FaceColor',[1 0 0],'FaceAlpha',0.8);
                    hold off;
                end
            aout(i,1) = aout(i,1) + xold;       % transform x to image relative (not ROI relative)
            aout(i,2) = aout(i,2) + yold;       % transform y to image relative (not ROI relative)
        end
    end
    
    % save analysis
    % -------------
    salva = uiputfile('*.*','Save file with analysis');
    salvamatrix = [salva,'.txt'];
    filesalv = fopen(salvamatrix,'w');
    if filesalv ~= -1
        fprintf(filesalv,'%f\t%f\t%f\t%f\t%f\t%f\t%f\t%f\t%f\t%f\t%f\t%f\t%f\t%f\t%f\t%f\t%f\t%f\t\n',aout');
        fclose(filesalv);
    end
    
    set(push2,'Value',0);
    warning on
    figure(f2);
end
