# Supplementary material for: 3D tracking of single nanoparticles and quantum dots in living cells by out-of-focus imaging with diffraction pattern recognition
Source: Sci Rep. 2015 Nov 3;5:16088. doi: 10.1038/srep16088 (PMC4630642; doi:10.1038/srep16088)
Supplement: Supplementary Information [file srep16088-s5.zip › PROOF/PROOFConfig.txt]

91.11	nm/pixel_camera_calibration
100	MIN_PEAK_HEIGHT+bgmean
3	MIN_PEAK_DISTANCE
9	N_PEAKS
—in_focus
0.11	P2
-1_ring
0.22	P2
0.15	P4=P2*…
-2_rings
0.22	P2
0.5	P4=P2*…
0.2	P6=P2*…
-3_rings
0.22	P2
0.5	P4=P2*…
0.4	P6=P2*…	
0.1	P8=P2*…	
-4_rings
0.23	P2
1.2	P4=P2*…
0.5	P6=P2*…	
0.6	P8=P2*…	
0.13	P10=P2*…
