# Supplementary material for: 3D tracking of single nanoparticles and quantum dots in living cells by out-of-focus imaging with diffraction pattern recognition
Source: Sci Rep. 2015 Nov 3;5:16088. doi: 10.1038/srep16088 (PMC4630642; doi:10.1038/srep16088)
Supplement: Supplementary Information [file srep16088-s5.zip › PROOF/PROOFRevisionHistory.txt]

% Pattern-Recognition Out-of-focus (PROOF) imaging Software, v1.0
% ---------------------------------------------------------------
% THIS SOFTWARE IS DISTRIBUTED AS CITEWARE. IF YOU ARE USING IT,
% PLEASE CITE THE ATTACHED ARTICLE:
%
% Gardini L., Capitanio M., and F.S.Pavone
% "Three-dimensional tracking of single quantum dots and nanoparticles 
% by out-of-focus imaging with diffraction pattern recognition"
%
% Software Instructions are provided in the supplementary materials


Known bugs: using Matlab R2014b on Mac, the “manual center” option does not work. Apparently the ginput Matlab function get stuck and does not recognise the mouse click.
