# Supplementary material for: 3D tracking of single nanoparticles and quantum dots in living cells by out-of-focus imaging with diffraction pattern recognition
Source: Sci Rep. 2015 Nov 3;5:16088. doi: 10.1038/srep16088 (PMC4630642; doi:10.1038/srep16088)
Supplement: Supplementary Information [file srep16088-s5.zip › PROOF/pushbuttons.m]

% wait for pushbutton

pushb1 = get(push1,'Value');
if pushb1 == 1
    uiresume(f2)
end
    
pushb2 = get(push2,'Value');
if pushb2 == 1
    uiresume(f2)
end

pushb6 = get(push6,'Value');    
if pushb6 == 1      % check for quit
    uiresume(f2)
end
